# Supplementary material for: Impact of the COVID-19 Pandemic on the Use and Outcomes of Cardiac Procedures in COPD Patients
Source: J Clin Med. 2022 Jul 5;11(13):3924. doi: 10.3390/jcm11133924 (PMC9267656; doi:10.3390/jcm11133924)
Supplement: Supplementary file 1 [file jcm-11-03924-s001.zip]

Archive with 1 entries (1 files):
- jcm-1705630-supplementary.pdf
